# Supplementary material for: Preparation, Adsorption Performance and Mechanism of Low-Cost Desert Sand-Based Pb (II) Ion-Imprinted Composites
Source: Polymers (Basel). 2025 Dec 23;18(1):42. doi: 10.3390/polym18010042 (PMC12787551; doi:10.3390/polym18010042)
Supplement: Supplementary file 1 [file polymers-18-00042-s001.zip]

Archive with 1 entries (1 files):
- polymers-4038424-supplementary.pdf
